# Supplementary material for: Distribution of antibiotic resistance genes and antibiotic residues in drinking water production facilities: Links to bacterial community
Source: PLoS One. 2024 May 23;19(5):e0299247. doi: 10.1371/journal.pone.0299247 (PMC11115235; doi:10.1371/journal.pone.0299247)
Supplement: S1 Appendix — (XLSX) [file pone.0299247.s004.xlsx]

## Sheet: Correlations (Statisca)1
Variable	Correlations (Statisca) Marked correlations are significant at p < .05000
	TDS	pH	Sal	Temp	PO3	NO3-	NO2-	COD	ACC	MOX	FOX	DHA	EBC	CIT	ampC	BlaTem	intl1	ermB	ermf	sul1	sul2	AMP	CIP	SMX	TMP	FCZ	Unassigned	Other	Allorhizobium-Neorhizobium-Pararhizobium-Rhizobium	Armatimonas	CL500-29_marine_group	Clade_III	Comamonas	Dickeya	Fusobacterium	Nocardia	Peptoniphilus	Zymomonas
TDS	1.0000	.0505	.9999	.9502	.2140	-.9298	.2457	-.3335	.6471	.3567	.2095	.8084	.1700	--	.7988	.9288	.8437	.6283	.3951	.7802	.9274	.7855	.4451	.4530	.7015	-.6601	.3110	-.4903	-.4045	.5378	.2566	.7539	-.1298	-.8152	.1510	-.0753	-.4408	.6465
	N=5	N=5	N=5	N=5	N=5	N=5	N=5	N=5	N=5	N=5	N=5	N=5	N=5	N=5	N=5	N=5	N=5	N=5	N=5	N=5	N=5	N=5	N=5	N=5	N=5	N=5	N=5	N=5	N=5	N=5	N=5	N=5	N=5	N=5	N=5	N=5	N=5	N=5
	p= ---	p=.936	p=.000	p=.013	p=.730	p=.022	p=.690	p=.583	p=.238	p=.556	p=.735	p=.098	p=.785	p= ---	p=.105	p=.023	p=.072	p=.256	p=.510	p=.120	p=.023	p=.115	p=.453	p=.444	p=.187	p=.225	p=.611	p=.402	p=.499	p=.350	p=.677	p=.141	p=.835	p=.093	p=.808	p=.904	p=.457	p=.238
pH	.0505	1.0000	.0615	.1320	.9136	-.1281	.3713	.0598	.7819	.8460	.9572	.3400	.7916	--	-.0445	.3632	.5463	.5040	-.5245	.5613	.1859	.6078	.8342	.9110	.5015	.0861	-.6383	-.5963	.5359	.0963	.9062	.5771	.4273	-.0815	-.7801	-.6576	-.5540	.5774
	N=5	N=5	N=5	N=5	N=5	N=5	N=5	N=5	N=5	N=5	N=5	N=5	N=5	N=5	N=5	N=5	N=5	N=5	N=5	N=5	N=5	N=5	N=5	N=5	N=5	N=5	N=5	N=5	N=5	N=5	N=5	N=5	N=5	N=5	N=5	N=5	N=5	N=5
	p=.936	p= ---	p=.922	p=.832	p=.030	p=.837	p=.538	p=.924	p=.118	p=.071	p=.011	p=.576	p=.111	p= ---	p=.943	p=.548	p=.341	p=.387	p=.364	p=.325	p=.765	p=.277	p=.079	p=.031	p=.389	p=.890	p=.246	p=.289	p=.352	p=.878	p=.034	p=.308	p=.473	p=.896	p=.120	p=.228	p=.333	p=.308
Sal	.9999	.0615	1.0000	.9519	.2269	-.9279	.2448	-.3402	.6561	.3683	.2179	.8132	.1750	--	.7964	.9324	.8480	.6308	.3864	.7882	.9269	.7919	.4563	.4624	.7096	-.6641	.3093	-.4913	-.4041	.5370	.2684	.7615	-.1315	-.8142	.1441	-.0864	-.4408	.6483
	N=5	N=5	N=5	N=5	N=5	N=5	N=5	N=5	N=5	N=5	N=5	N=5	N=5	N=5	N=5	N=5	N=5	N=5	N=5	N=5	N=5	N=5	N=5	N=5	N=5	N=5	N=5	N=5	N=5	N=5	N=5	N=5	N=5	N=5	N=5	N=5	N=5	N=5
	p=.000	p=.922	p= ---	p=.013	p=.714	p=.023	p=.691	p=.575	p=.229	p=.542	p=.725	p=.094	p=.778	p= ---	p=.107	p=.021	p=.070	p=.254	p=.521	p=.113	p=.023	p=.110	p=.440	p=.433	p=.179	p=.222	p=.613	p=.401	p=.500	p=.351	p=.662	p=.135	p=.833	p=.093	p=.817	p=.890	p=.458	p=.237
Temp	.9502	.1320	.9519	1.0000	.3152	-.8889	.0106	-.3834	.7140	.5255	.2387	.9454	.2923	--	.5735	.8598	.7977	.7484	.1085	.8715	.9376	.7290	.5923	.4871	.8552	-.7786	.3337	-.4043	-.3689	.2673	.4207	.7014	-.2891	-.6049	.2561	-.0213	-.3736	.6485
	N=5	N=5	N=5	N=5	N=5	N=5	N=5	N=5	N=5	N=5	N=5	N=5	N=5	N=5	N=5	N=5	N=5	N=5	N=5	N=5	N=5	N=5	N=5	N=5	N=5	N=5	N=5	N=5	N=5	N=5	N=5	N=5	N=5	N=5	N=5	N=5	N=5	N=5
	p=.013	p=.832	p=.013	p= ---	p=.605	p=.044	p=.986	p=.524	p=.175	p=.363	p=.699	p=.015	p=.633	p= ---	p=.312	p=.062	p=.106	p=.146	p=.862	p=.054	p=.019	p=.162	p=.293	p=.405	p=.065	p=.121	p=.583	p=.500	p=.541	p=.664	p=.481	p=.187	p=.637	p=.280	p=.678	p=.973	p=.536	p=.237
PO3	.2140	.9136	.2269	.3152	1.0000	-.1461	.1659	-.3490	.8534	.9369	.8157	.5081	.5760	--	.0376	.5005	.5831	.4337	-.5201	.7399	.2323	.6952	.9290	.8872	.7038	-.2763	-.2730	-.3870	.1531	.1207	.9529	.7359	.0799	-.1561	-.6104	-.7991	-.3095	.4404
	N=5	N=5	N=5	N=5	N=5	N=5	N=5	N=5	N=5	N=5	N=5	N=5	N=5	N=5	N=5	N=5	N=5	N=5	N=5	N=5	N=5	N=5	N=5	N=5	N=5	N=5	N=5	N=5	N=5	N=5	N=5	N=5	N=5	N=5	N=5	N=5	N=5	N=5
	p=.730	p=.030	p=.714	p=.605	p= ---	p=.815	p=.790	p=.565	p=.066	p=.019	p=.092	p=.382	p=.309	p= ---	p=.952	p=.390	p=.302	p=.466	p=.369	p=.153	p=.707	p=.193	p=.022	p=.045	p=.185	p=.653	p=.657	p=.520	p=.806	p=.847	p=.012	p=.156	p=.898	p=.802	p=.274	p=.105	p=.612	p=.458
NO3-	-.9298	-.1281	-.9279	-.8889	-.1461	1.0000	-.3749	-.0229	-.6391	-.3311	-.3441	-.7699	-.4205	--	-.7237	-.8541	-.8619	-.7979	-.3507	-.6987	-.9855	-.7377	-.4182	-.5003	-.6139	.4184	-.0139	.7001	.0728	-.4659	-.2594	-.6323	-.1270	.7494	-.0747	-.1141	.6904	-.8366
	N=5	N=5	N=5	N=5	N=5	N=5	N=5	N=5	N=5	N=5	N=5	N=5	N=5	N=5	N=5	N=5	N=5	N=5	N=5	N=5	N=5	N=5	N=5	N=5	N=5	N=5	N=5	N=5	N=5	N=5	N=5	N=5	N=5	N=5	N=5	N=5	N=5	N=5
	p=.022	p=.837	p=.023	p=.044	p=.815	p= ---	p=.534	p=.971	p=.246	p=.586	p=.571	p=.128	p=.481	p= ---	p=.167	p=.065	p=.060	p=.106	p=.563	p=.189	p=.002	p=.155	p=.484	p=.391	p=.271	p=.483	p=.982	p=.188	p=.907	p=.429	p=.673	p=.252	p=.839	p=.145	p=.905	p=.855	p=.197	p=.077
NO2-	.2457	.3713	.2448	.0106	.1659	-.3749	1.0000	.4374	.3070	-.0008	.5677	-.1242	.3173	--	.6535	.4488	.5502	.1666	.5432	.0777	.2515	.5453	.0649	.4874	-.1445	.4956	-.6150	-.8069	.4157	.8195	.0547	.4487	.8766	-.6879	-.7477	-.3388	-.7603	.5558
	N=5	N=5	N=5	N=5	N=5	N=5	N=5	N=5	N=5	N=5	N=5	N=5	N=5	N=5	N=5	N=5	N=5	N=5	N=5	N=5	N=5	N=5	N=5	N=5	N=5	N=5	N=5	N=5	N=5	N=5	N=5	N=5	N=5	N=5	N=5	N=5	N=5	N=5
	p=.690	p=.538	p=.691	p=.986	p=.790	p=.534	p= ---	p=.461	p=.615	p=.999	p=.318	p=.842	p=.603	p= ---	p=.232	p=.448	p=.337	p=.789	p=.344	p=.901	p=.683	p=.342	p=.917	p=.405	p=.817	p=.396	p=.270	p=.099	p=.486	p=.090	p=.930	p=.449	p=.051	p=.199	p=.146	p=.577	p=.136	p=.331
COD	-.3335	.0598	-.3402	-.3834	-.3490	-.0229	.4374	1.0000	-.2455	-.3172	.2167	-.3794	.4561	--	-.1661	-.3366	-.1149	.1839	.0668	-.4616	-.0502	-.2664	-.3201	-.0515	-.5064	.8235	-.7875	-.4652	.8545	-.0822	-.2263	-.4481	.7700	.1653	-.2530	.4937	-.5634	.3185
	N=5	N=5	N=5	N=5	N=5	N=5	N=5	N=5	N=5	N=5	N=5	N=5	N=5	N=5	N=5	N=5	N=5	N=5	N=5	N=5	N=5	N=5	N=5	N=5	N=5	N=5	N=5	N=5	N=5	N=5	N=5	N=5	N=5	N=5	N=5	N=5	N=5	N=5
	p=.583	p=.924	p=.575	p=.524	p=.565	p=.971	p=.461	p= ---	p=.691	p=.603	p=.726	p=.529	p=.440	p= ---	p=.789	p=.580	p=.854	p=.767	p=.915	p=.434	p=.936	p=.665	p=.600	p=.934	p=.384	p=.087	p=.114	p=.430	p=.065	p=.896	p=.714	p=.449	p=.128	p=.791	p=.681	p=.398	p=.323	p=.601
ACC	.6471	.7819	.6561	.7140	.8534	-.6391	.3070	-.2455	1.0000	.9113	.8177	.8094	.6885	--	.3844	.8253	.8994	.7745	-.2462	.9435	.7024	.9160	.9489	.9518	.8770	-.4347	-.2134	-.6676	.0977	.3078	.8866	.8888	.1235	-.4911	-.4224	-.5402	-.6065	.7888
	N=5	N=5	N=5	N=5	N=5	N=5	N=5	N=5	N=5	N=5	N=5	N=5	N=5	N=5	N=5	N=5	N=5	N=5	N=5	N=5	N=5	N=5	N=5	N=5	N=5	N=5	N=5	N=5	N=5	N=5	N=5	N=5	N=5	N=5	N=5	N=5	N=5	N=5
	p=.238	p=.118	p=.229	p=.175	p=.066	p=.246	p=.615	p=.691	p= ---	p=.031	p=.091	p=.097	p=.199	p= ---	p=.523	p=.085	p=.038	p=.124	p=.690	p=.016	p=.186	p=.029	p=.014	p=.013	p=.051	p=.464	p=.730	p=.218	p=.876	p=.614	p=.045	p=.044	p=.843	p=.401	p=.479	p=.347	p=.278	p=.113
MOX	.3567	.8460	.3683	.5255	.9369	-.3311	-.0008	-.3172	.9113	1.0000	.7717	.7358	.6921	--	-.0091	.5484	.6406	.6701	-.6101	.8581	.4464	.6877	.9944	.8720	.8688	-.4397	-.1978	-.4063	.1447	-.0520	.9906	.6964	-.0560	-.1073	-.3686	-.5558	-.3607	.5696
	N=5	N=5	N=5	N=5	N=5	N=5	N=5	N=5	N=5	N=5	N=5	N=5	N=5	N=5	N=5	N=5	N=5	N=5	N=5	N=5	N=5	N=5	N=5	N=5	N=5	N=5	N=5	N=5	N=5	N=5	N=5	N=5	N=5	N=5	N=5	N=5	N=5	N=5
	p=.556	p=.071	p=.542	p=.363	p=.019	p=.586	p=.999	p=.603	p=.031	p= ---	p=.126	p=.156	p=.195	p= ---	p=.988	p=.339	p=.244	p=.216	p=.275	p=.063	p=.451	p=.199	p=.001	p=.054	p=.056	p=.459	p=.750	p=.497	p=.816	p=.934	p=.001	p=.191	p=.929	p=.864	p=.542	p=.331	p=.551	p=.316
FOX	.2095	.9572	.2179	.2387	.8157	-.3441	.5677	.2167	.8177	.7717	1.0000	.3835	.8611	--	.1578	.4966	.6952	.6288	-.3222	.5826	.3690	.7104	.7852	.9495	.4816	.1489	-.7199	-.8030	.6007	.2650	.8283	.6331	.5910	-.2779	-.7948	-.5500	-.7684	.7639
	N=5	N=5	N=5	N=5	N=5	N=5	N=5	N=5	N=5	N=5	N=5	N=5	N=5	N=5	N=5	N=5	N=5	N=5	N=5	N=5	N=5	N=5	N=5	N=5	N=5	N=5	N=5	N=5	N=5	N=5	N=5	N=5	N=5	N=5	N=5	N=5	N=5	N=5
	p=.735	p=.011	p=.725	p=.699	p=.092	p=.571	p=.318	p=.726	p=.091	p=.126	p= ---	p=.524	p=.061	p= ---	p=.800	p=.395	p=.192	p=.256	p=.597	p=.303	p=.541	p=.179	p=.116	p=.014	p=.411	p=.811	p=.170	p=.102	p=.284	p=.667	p=.083	p=.252	p=.294	p=.651	p=.108	p=.337	p=.129	p=.133
DHA	.8084	.3400	.8132	.9454	.5081	-.7699	-.1242	-.3794	.8094	.7358	.3835	1.0000	.4758	--	.3198	.7635	.7538	.8328	-.2177	.9347	.8635	.6966	.7754	.6019	.9611	-.7757	.2191	-.3768	-.2207	.0356	.6484	.6726	-.3225	-.3795	.1878	-.0864	-.3568	.6606
	N=5	N=5	N=5	N=5	N=5	N=5	N=5	N=5	N=5	N=5	N=5	N=5	N=5	N=5	N=5	N=5	N=5	N=5	N=5	N=5	N=5	N=5	N=5	N=5	N=5	N=5	N=5	N=5	N=5	N=5	N=5	N=5	N=5	N=5	N=5	N=5	N=5	N=5
	p=.098	p=.576	p=.094	p=.015	p=.382	p=.128	p=.842	p=.529	p=.097	p=.156	p=.524	p= ---	p=.418	p= ---	p=.600	p=.133	p=.141	p=.080	p=.725	p=.020	p=.059	p=.191	p=.123	p=.283	p=.009	p=.123	p=.723	p=.532	p=.721	p=.955	p=.237	p=.213	p=.597	p=.529	p=.762	p=.890	p=.555	p=.225
EBC	.1700	.7916	.1750	.2923	.5760	-.4205	.3173	.4561	.6885	.6921	.8611	.4758	1.0000	--	-.0822	.3149	.5608	.8324	-.4817	.4991	.4736	.4708	.6922	.7715	.4777	.1495	-.7356	-.7572	.7449	-.1015	.7400	.3319	.4976	-.0233	-.4622	-.0799	-.7934	.8252
	N=5	N=5	N=5	N=5	N=5	N=5	N=5	N=5	N=5	N=5	N=5	N=5	N=5	N=5	N=5	N=5	N=5	N=5	N=5	N=5	N=5	N=5	N=5	N=5	N=5	N=5	N=5	N=5	N=5	N=5	N=5	N=5	N=5	N=5	N=5	N=5	N=5	N=5
	p=.785	p=.111	p=.778	p=.633	p=.309	p=.481	p=.603	p=.440	p=.199	p=.195	p=.061	p=.418	p= ---	p= ---	p=.895	p=.606	p=.325	p=.080	p=.411	p=.392	p=.420	p=.424	p=.195	p=.127	p=.416	p=.810	p=.157	p=.138	p=.149	p=.871	p=.153	p=.585	p=.394	p=.970	p=.433	p=.898	p=.109	p=.085
CIT	--	--	--	--	--	--	--	--	--	--	--	--	--	--	--	--	--	--	--	--	--	--	--	--	--	--	--	--	--	--	--	--	--	--	--	--	--	--
	N=5	N=5	N=5	N=5	N=5	N=5	N=5	N=5	N=5	N=5	N=5	N=5	N=5	N=5	N=5	N=5	N=5	N=5	N=5	N=5	N=5	N=5	N=5	N=5	N=5	N=5	N=5	N=5	N=5	N=5	N=5	N=5	N=5	N=5	N=5	N=5	N=5	N=5
	p= ---	p= ---	p= ---	p= ---	p= ---	p= ---	p= ---	p= ---	p= ---	p= ---	p= ---	p= ---	p= ---	p= ---	p= ---	p= ---	p= ---	p= ---	p= ---	p= ---	p= ---	p= ---	p= ---	p= ---	p= ---	p= ---	p= ---	p= ---	p= ---	p= ---	p= ---	p= ---	p= ---	p= ---	p= ---	p= ---	p= ---	p= ---
ampC	.7988	-.0445	.7964	.5735	.0376	-.7237	.6535	-.1661	.3844	-.0091	.1578	.3198	-.0822	--	1.0000	.8168	.7188	.2203	.7965	.4162	.6275	.7127	.0937	.3213	.2337	-.2390	.1450	-.5375	-.3381	.9227	-.0664	.6889	.2356	-.9919	-.1666	-.2403	-.4579	.4712
	N=5	N=5	N=5	N=5	N=5	N=5	N=5	N=5	N=5	N=5	N=5	N=5	N=5	N=5	N=5	N=5	N=5	N=5	N=5	N=5	N=5	N=5	N=5	N=5	N=5	N=5	N=5	N=5	N=5	N=5	N=5	N=5	N=5	N=5	N=5	N=5	N=5	N=5
	p=.105	p=.943	p=.107	p=.312	p=.952	p=.167	p=.232	p=.789	p=.523	p=.988	p=.800	p=.600	p=.895	p= ---	p= ---	p=.092	p=.171	p=.722	p=.107	p=.486	p=.257	p=.177	p=.881	p=.598	p=.705	p=.699	p=.816	p=.350	p=.578	p=.025	p=.916	p=.198	p=.703	p=.001	p=.789	p=.697	p=.438	p=.423
BlaTem	.9288	.3632	.9324	.8598	.5005	-.8541	.4488	-.3366	.8253	.5484	.4966	.7635	.3149	--	.8168	1.0000	.9588	.6228	.3084	.8620	.8495	.9565	.6325	.7104	.7383	-.5380	.0920	-.6418	-.2541	.6702	.4800	.9359	.0692	-.8686	-.2077	-.4015	-.5614	.7263
	N=5	N=5	N=5	N=5	N=5	N=5	N=5	N=5	N=5	N=5	N=5	N=5	N=5	N=5	N=5	N=5	N=5	N=5	N=5	N=5	N=5	N=5	N=5	N=5	N=5	N=5	N=5	N=5	N=5	N=5	N=5	N=5	N=5	N=5	N=5	N=5	N=5	N=5
	p=.023	p=.548	p=.021	p=.062	p=.390	p=.065	p=.448	p=.580	p=.085	p=.339	p=.395	p=.133	p=.606	p= ---	p=.092	p= ---	p=.010	p=.262	p=.614	p=.060	p=.068	p=.011	p=.252	p=.179	p=.154	p=.350	p=.883	p=.243	p=.680	p=.216	p=.413	p=.019	p=.912	p=.056	p=.737	p=.503	p=.325	p=.165
intl1	.8437	.5463	.8480	.7977	.5831	-.8619	.5502	-.1149	.8994	.6406	.6952	.7538	.5608	--	.7188	.9588	1.0000	.7602	.1789	.8587	.8609	.9721	.7168	.8418	.7299	-.3627	-.1770	-.8131	.0272	.6051	.6013	.9079	.2716	-.7932	-.3621	-.3816	-.7522	.8795
	N=5	N=5	N=5	N=5	N=5	N=5	N=5	N=5	N=5	N=5	N=5	N=5	N=5	N=5	N=5	N=5	N=5	N=5	N=5	N=5	N=5	N=5	N=5	N=5	N=5	N=5	N=5	N=5	N=5	N=5	N=5	N=5	N=5	N=5	N=5	N=5	N=5	N=5
	p=.072	p=.341	p=.070	p=.106	p=.302	p=.060	p=.337	p=.854	p=.038	p=.244	p=.192	p=.141	p=.325	p= ---	p=.171	p=.010	p= ---	p=.136	p=.773	p=.062	p=.061	p=.006	p=.173	p=.074	p=.162	p=.548	p=.776	p=.094	p=.965	p=.280	p=.283	p=.033	p=.658	p=.109	p=.549	p=.526	p=.142	p=.049
ermB	.6283	.5040	.6308	.7484	.4337	-.7979	.1666	.1839	.7745	.6701	.6288	.8328	.8324	--	.2203	.6228	.7602	1.0000	-.2501	.7508	.8587	.6271	.7064	.6919	.7447	-.3065	-.3020	-.7123	.3244	.0016	.6411	.4982	.1609	-.2970	-.0549	.1017	-.7414	.9120
	N=5	N=5	N=5	N=5	N=5	N=5	N=5	N=5	N=5	N=5	N=5	N=5	N=5	N=5	N=5	N=5	N=5	N=5	N=5	N=5	N=5	N=5	N=5	N=5	N=5	N=5	N=5	N=5	N=5	N=5	N=5	N=5	N=5	N=5	N=5	N=5	N=5	N=5
	p=.256	p=.387	p=.254	p=.146	p=.466	p=.106	p=.789	p=.767	p=.124	p=.216	p=.256	p=.080	p=.080	p= ---	p=.722	p=.262	p=.136	p= ---	p=.685	p=.144	p=.062	p=.258	p=.182	p=.196	p=.149	p=.616	p=.621	p=.177	p=.594	p=.998	p=.244	p=.393	p=.796	p=.627	p=.930	p=.871	p=.152	p=.031
ermf	.3951	-.5245	.3864	.1085	-.5201	-.3507	.5432	.0668	-.2462	-.6101	-.3222	-.2177	-.4817	--	.7965	.3084	.1789	-.2501	1.0000	-.2008	.2020	.1525	-.5262	-.2603	-.3575	.1046	.2096	-.1878	-.3380	.7787	-.6450	.1302	.2475	-.7217	.0510	.1142	-.1493	.0228
	N=5	N=5	N=5	N=5	N=5	N=5	N=5	N=5	N=5	N=5	N=5	N=5	N=5	N=5	N=5	N=5	N=5	N=5	N=5	N=5	N=5	N=5	N=5	N=5	N=5	N=5	N=5	N=5	N=5	N=5	N=5	N=5	N=5	N=5	N=5	N=5	N=5	N=5
	p=.510	p=.364	p=.521	p=.862	p=.369	p=.563	p=.344	p=.915	p=.690	p=.275	p=.597	p=.725	p=.411	p= ---	p=.107	p=.614	p=.773	p=.685	p= ---	p=.746	p=.745	p=.807	p=.362	p=.672	p=.555	p=.867	p=.735	p=.762	p=.578	p=.121	p=.240	p=.835	p=.688	p=.169	p=.935	p=.855	p=.811	p=.971
sul1	.7802	.5613	.7882	.8715	.7399	-.6987	.0777	-.4616	.9435	.8581	.5826	.9347	.4991	--	.4162	.8620	.8587	.7508	-.2008	1.0000	.7798	.8688	.9003	.7974	.9730	-.7035	.1059	-.4733	-.1903	.2401	.7912	.8724	-.1781	-.4993	-.1238	-.4261	-.4117	.6776
	N=5	N=5	N=5	N=5	N=5	N=5	N=5	N=5	N=5	N=5	N=5	N=5	N=5	N=5	N=5	N=5	N=5	N=5	N=5	N=5	N=5	N=5	N=5	N=5	N=5	N=5	N=5	N=5	N=5	N=5	N=5	N=5	N=5	N=5	N=5	N=5	N=5	N=5
	p=.120	p=.325	p=.113	p=.054	p=.153	p=.189	p=.901	p=.434	p=.016	p=.063	p=.303	p=.020	p=.392	p= ---	p=.486	p=.060	p=.062	p=.144	p=.746	p= ---	p=.120	p=.056	p=.037	p=.106	p=.005	p=.185	p=.865	p=.421	p=.759	p=.697	p=.111	p=.054	p=.774	p=.392	p=.843	p=.474	p=.491	p=.209
sul2	.9274	.1859	.9269	.9376	.2323	-.9855	.2515	-.0502	.7024	.4464	.3690	.8635	.4736	--	.6275	.8495	.8609	.8587	.2020	.7798	1.0000	.7405	.5235	.5407	.7250	-.5155	.0506	-.6513	-.0880	.3465	.3691	.6452	.0227	-.6631	.1199	.1000	-.6445	.8366
	N=5	N=5	N=5	N=5	N=5	N=5	N=5	N=5	N=5	N=5	N=5	N=5	N=5	N=5	N=5	N=5	N=5	N=5	N=5	N=5	N=5	N=5	N=5	N=5	N=5	N=5	N=5	N=5	N=5	N=5	N=5	N=5	N=5	N=5	N=5	N=5	N=5	N=5
	p=.023	p=.765	p=.023	p=.019	p=.707	p=.002	p=.683	p=.936	p=.186	p=.451	p=.541	p=.059	p=.420	p= ---	p=.257	p=.068	p=.061	p=.062	p=.745	p=.120	p= ---	p=.152	p=.365	p=.347	p=.166	p=.374	p=.936	p=.234	p=.888	p=.568	p=.541	p=.240	p=.971	p=.222	p=.848	p=.873	p=.240	p=.077
AMP	.7855	.6078	.7919	.7290	.6952	-.7377	.5453	-.2664	.9160	.6877	.7104	.6966	.4708	--	.7127	.9565	.9721	.6271	.1525	.8688	.7405	1.0000	.7576	.8727	.7314	-.3904	-.1274	-.7292	-.0579	.6558	.6523	.9779	.2265	-.7929	-.4597	-.5814	-.6412	.7675
	N=5	N=5	N=5	N=5	N=5	N=5	N=5	N=5	N=5	N=5	N=5	N=5	N=5	N=5	N=5	N=5	N=5	N=5	N=5	N=5	N=5	N=5	N=5	N=5	N=5	N=5	N=5	N=5	N=5	N=5	N=5	N=5	N=5	N=5	N=5	N=5	N=5	N=5
	p=.115	p=.277	p=.110	p=.162	p=.193	p=.155	p=.342	p=.665	p=.029	p=.199	p=.179	p=.191	p=.424	p= ---	p=.177	p=.011	p=.006	p=.258	p=.807	p=.056	p=.152	p= ---	p=.138	p=.053	p=.160	p=.516	p=.838	p=.162	p=.926	p=.230	p=.233	p=.004	p=.714	p=.110	p=.436	p=.304	p=.244	p=.130
CIP	.4451	.8342	.4563	.5923	.9290	-.4182	.0649	-.3201	.9489	.9944	.7852	.7754	.6922	--	.0937	.6325	.7168	.7064	-.5262	.9003	.5235	.7576	1.0000	.9011	.8935	-.4631	-.1863	-.4688	.1172	.0365	.9785	.7597	-.0292	-.2086	-.3739	-.5594	-.4178	.6288
	N=5	N=5	N=5	N=5	N=5	N=5	N=5	N=5	N=5	N=5	N=5	N=5	N=5	N=5	N=5	N=5	N=5	N=5	N=5	N=5	N=5	N=5	N=5	N=5	N=5	N=5	N=5	N=5	N=5	N=5	N=5	N=5	N=5	N=5	N=5	N=5	N=5	N=5
	p=.453	p=.079	p=.440	p=.293	p=.022	p=.484	p=.917	p=.600	p=.014	p=.001	p=.116	p=.123	p=.195	p= ---	p=.881	p=.252	p=.173	p=.182	p=.362	p=.037	p=.365	p=.138	p= ---	p=.037	p=.041	p=.432	p=.764	p=.426	p=.851	p=.954	p=.004	p=.136	p=.963	p=.736	p=.535	p=.327	p=.484	p=.256
SMX	.4530	.9110	.4624	.4871	.8872	-.5003	.4874	-.0515	.9518	.8720	.9495	.6019	.7715	--	.3213	.7104	.8418	.6919	-.2603	.7974	.5407	.8727	.9011	1.0000	.6990	-.1509	-.4715	-.7630	.3317	.3530	.8886	.8278	.3788	-.4391	-.6688	-.6251	-.7033	.7900
	N=5	N=5	N=5	N=5	N=5	N=5	N=5	N=5	N=5	N=5	N=5	N=5	N=5	N=5	N=5	N=5	N=5	N=5	N=5	N=5	N=5	N=5	N=5	N=5	N=5	N=5	N=5	N=5	N=5	N=5	N=5	N=5	N=5	N=5	N=5	N=5	N=5	N=5
	p=.444	p=.031	p=.433	p=.405	p=.045	p=.391	p=.405	p=.934	p=.013	p=.054	p=.014	p=.283	p=.127	p= ---	p=.598	p=.179	p=.074	p=.196	p=.672	p=.106	p=.347	p=.053	p=.037	p= ---	p=.189	p=.809	p=.423	p=.133	p=.586	p=.560	p=.044	p=.084	p=.530	p=.459	p=.217	p=.259	p=.185	p=.112
TMP	.7015	.5015	.7096	.8552	.7038	-.6139	-.1445	-.5064	.8770	.8688	.4816	.9611	.4777	--	.2337	.7383	.7299	.7447	-.3575	.9730	.7250	.7314	.8935	.6990	1.0000	-.7802	.1939	-.3164	-.2239	.0210	.7947	.7460	-.3440	-.3123	.0338	-.3213	-.2728	.5789
	N=5	N=5	N=5	N=5	N=5	N=5	N=5	N=5	N=5	N=5	N=5	N=5	N=5	N=5	N=5	N=5	N=5	N=5	N=5	N=5	N=5	N=5	N=5	N=5	N=5	N=5	N=5	N=5	N=5	N=5	N=5	N=5	N=5	N=5	N=5	N=5	N=5	N=5
	p=.187	p=.389	p=.179	p=.065	p=.185	p=.271	p=.817	p=.384	p=.051	p=.056	p=.411	p=.009	p=.416	p= ---	p=.705	p=.154	p=.162	p=.149	p=.555	p=.005	p=.166	p=.160	p=.041	p=.189	p= ---	p=.120	p=.755	p=.604	p=.717	p=.973	p=.108	p=.148	p=.571	p=.609	p=.957	p=.598	p=.657	p=.306
FCZ	-.6601	.0861	-.6641	-.7786	-.2763	.4184	.4956	.8235	-.4347	-.4397	.1489	-.7757	.1495	--	-.2390	-.5380	-.3627	-.3065	.1046	-.7035	-.5155	-.3904	-.4631	-.1509	-.7802	1.0000	-.7645	-.2204	.7563	.0385	-.3160	-.4864	.7980	.2438	-.5131	.1227	-.2697	-.0690
	N=5	N=5	N=5	N=5	N=5	N=5	N=5	N=5	N=5	N=5	N=5	N=5	N=5	N=5	N=5	N=5	N=5	N=5	N=5	N=5	N=5	N=5	N=5	N=5	N=5	N=5	N=5	N=5	N=5	N=5	N=5	N=5	N=5	N=5	N=5	N=5	N=5	N=5
	p=.225	p=.890	p=.222	p=.121	p=.653	p=.483	p=.396	p=.087	p=.464	p=.459	p=.811	p=.123	p=.810	p= ---	p=.699	p=.350	p=.548	p=.616	p=.867	p=.185	p=.374	p=.516	p=.432	p=.809	p=.120	p= ---	p=.132	p=.722	p=.139	p=.951	p=.604	p=.406	p=.106	p=.693	p=.377	p=.844	p=.661	p=.912
Unassigned	.3110	-.6383	.3093	.3337	-.2730	-.0139	-.6150	-.7875	-.2134	-.1978	-.7199	.2191	-.7356	--	.1450	.0920	-.1770	-.3020	.2096	.1059	.0506	-.1274	-.1863	-.4715	.1939	-.7645	1.0000	.6717	-.9643	-.0617	-.3147	.0129	-.8928	-.0728	.7467	.1050	.7089	-.4953
	N=5	N=5	N=5	N=5	N=5	N=5	N=5	N=5	N=5	N=5	N=5	N=5	N=5	N=5	N=5	N=5	N=5	N=5	N=5	N=5	N=5	N=5	N=5	N=5	N=5	N=5	N=5	N=5	N=5	N=5	N=5	N=5	N=5	N=5	N=5	N=5	N=5	N=5
	p=.611	p=.246	p=.613	p=.583	p=.657	p=.982	p=.270	p=.114	p=.730	p=.750	p=.170	p=.723	p=.157	p= ---	p=.816	p=.883	p=.776	p=.621	p=.735	p=.865	p=.936	p=.838	p=.764	p=.423	p=.755	p=.132	p= ---	p=.214	p=.008	p=.921	p=.606	p=.984	p=.041	p=.907	p=.147	p=.867	p=.180	p=.396
Other	-.4903	-.5963	-.4913	-.4043	-.3870	.7001	-.8069	-.4652	-.6676	-.4063	-.8030	-.3768	-.7572	--	-.5375	-.6418	-.8131	-.7123	-.1878	-.4733	-.6513	-.7292	-.4688	-.7630	-.3164	-.2204	.6717	1.0000	-.5508	-.5408	-.4373	-.5791	-.7500	.6114	.5934	.1758	.9897	-.9340
	N=5	N=5	N=5	N=5	N=5	N=5	N=5	N=5	N=5	N=5	N=5	N=5	N=5	N=5	N=5	N=5	N=5	N=5	N=5	N=5	N=5	N=5	N=5	N=5	N=5	N=5	N=5	N=5	N=5	N=5	N=5	N=5	N=5	N=5	N=5	N=5	N=5	N=5
	p=.402	p=.289	p=.401	p=.500	p=.520	p=.188	p=.099	p=.430	p=.218	p=.497	p=.102	p=.532	p=.138	p= ---	p=.350	p=.243	p=.094	p=.177	p=.762	p=.421	p=.234	p=.162	p=.426	p=.133	p=.604	p=.722	p=.214	p= ---	p=.336	p=.347	p=.461	p=.306	p=.144	p=.273	p=.291	p=.777	p=.001	p=.020
Allorhizobium-Neorhizobium-Pararhizobium-Rhizobium Allorhizobium-Neorhizobium-Pararhizobium-Rhizobium Allorhizobium-Neorhizobium-Pararhizobium-Rhizobium	-.4045	.5359	-.4041	-.3689	.1531	.0728	.4157	.8545	.0977	.1447	.6007	-.2207	.7449	--	-.3381	-.2541	.0272	.3244	-.3380	-.1903	-.0880	-.0579	.1172	.3317	-.2239	.7563	-.9643	-.5508	1.0000	-.1793	.2586	-.2102	.7836	.2760	-.5606	.1068	-.6214	.4282
	N=5	N=5	N=5	N=5	N=5	N=5	N=5	N=5	N=5	N=5	N=5	N=5	N=5	N=5	N=5	N=5	N=5	N=5	N=5	N=5	N=5	N=5	N=5	N=5	N=5	N=5	N=5	N=5	N=5	N=5	N=5	N=5	N=5	N=5	N=5	N=5	N=5	N=5
	p=.499	p=.352	p=.500	p=.541	p=.806	p=.907	p=.486	p=.065	p=.876	p=.816	p=.284	p=.721	p=.149	p= ---	p=.578	p=.680	p=.965	p=.594	p=.578	p=.759	p=.888	p=.926	p=.851	p=.586	p=.717	p=.139	p=.008	p=.336	p= ---	p=.773	p=.674	p=.734	p=.117	p=.653	p=.326	p=.864	p=.263	p=.472
Armatimonas	.5378	.0963	.5370	.2673	.1207	-.4659	.8195	-.0822	.3078	-.0520	.2650	.0356	-.1015	--	.9227	.6702	.6051	.0016	.7787	.2401	.3465	.6558	.0365	.3530	.0210	.0385	-.0617	-.5408	-.1793	1.0000	-.0646	.6483	.4497	-.9253	-.4692	-.4579	-.4436	.3533
	N=5	N=5	N=5	N=5	N=5	N=5	N=5	N=5	N=5	N=5	N=5	N=5	N=5	N=5	N=5	N=5	N=5	N=5	N=5	N=5	N=5	N=5	N=5	N=5	N=5	N=5	N=5	N=5	N=5	N=5	N=5	N=5	N=5	N=5	N=5	N=5	N=5	N=5
	p=.350	p=.878	p=.351	p=.664	p=.847	p=.429	p=.090	p=.896	p=.614	p=.934	p=.667	p=.955	p=.871	p= ---	p=.025	p=.216	p=.280	p=.998	p=.121	p=.697	p=.568	p=.230	p=.954	p=.560	p=.973	p=.951	p=.921	p=.347	p=.773	p= ---	p=.918	p=.237	p=.447	p=.024	p=.425	p=.438	p=.454	p=.560
CL500-29_marine_group	.2566	.9062	.2684	.4207	.9529	-.2594	.0547	-.2263	.8866	.9906	.8283	.6484	.7400	--	-.0664	.4800	.6013	.6411	-.6450	.7912	.3691	.6523	.9785	.8886	.7947	-.3160	-.3147	-.4373	.2586	-.0646	1.0000	.6524	.0453	-.0557	-.4652	-.5793	-.3957	.5660
	N=5	N=5	N=5	N=5	N=5	N=5	N=5	N=5	N=5	N=5	N=5	N=5	N=5	N=5	N=5	N=5	N=5	N=5	N=5	N=5	N=5	N=5	N=5	N=5	N=5	N=5	N=5	N=5	N=5	N=5	N=5	N=5	N=5	N=5	N=5	N=5	N=5	N=5
	p=.677	p=.034	p=.662	p=.481	p=.012	p=.673	p=.930	p=.714	p=.045	p=.001	p=.083	p=.237	p=.153	p= ---	p=.916	p=.413	p=.283	p=.244	p=.240	p=.111	p=.541	p=.233	p=.004	p=.044	p=.108	p=.604	p=.606	p=.461	p=.674	p=.918	p= ---	p=.233	p=.942	p=.929	p=.430	p=.306	p=.510	p=.320
Clade_III	.7539	.5771	.7615	.7014	.7359	-.6323	.4487	-.4481	.8888	.6964	.6331	.6726	.3319	--	.6889	.9359	.9079	.4982	.1302	.8724	.6452	.9779	.7597	.8278	.7460	-.4864	.0129	-.5791	-.2102	.6483	.6524	1.0000	.0875	-.7649	-.4325	-.6909	-.4722	.6214
	N=5	N=5	N=5	N=5	N=5	N=5	N=5	N=5	N=5	N=5	N=5	N=5	N=5	N=5	N=5	N=5	N=5	N=5	N=5	N=5	N=5	N=5	N=5	N=5	N=5	N=5	N=5	N=5	N=5	N=5	N=5	N=5	N=5	N=5	N=5	N=5	N=5	N=5
	p=.141	p=.308	p=.135	p=.187	p=.156	p=.252	p=.449	p=.449	p=.044	p=.191	p=.252	p=.213	p=.585	p= ---	p=.198	p=.019	p=.033	p=.393	p=.835	p=.054	p=.240	p=.004	p=.136	p=.084	p=.148	p=.406	p=.984	p=.306	p=.734	p=.237	p=.233	p= ---	p=.889	p=.132	p=.467	p=.196	p=.422	p=.263
Comamonas	-.1298	.4273	-.1315	-.2891	.0799	-.1270	.8766	.7700	.1235	-.0560	.5910	-.3225	.4976	--	.2356	.0692	.2716	.1609	.2475	-.1781	.0227	.2265	-.0292	.3788	-.3440	.7980	-.8928	-.7500	.7836	.4497	.0453	.0875	1.0000	-.2766	-.7620	-.1224	-.7597	.4896
	N=5	N=5	N=5	N=5	N=5	N=5	N=5	N=5	N=5	N=5	N=5	N=5	N=5	N=5	N=5	N=5	N=5	N=5	N=5	N=5	N=5	N=5	N=5	N=5	N=5	N=5	N=5	N=5	N=5	N=5	N=5	N=5	N=5	N=5	N=5	N=5	N=5	N=5
	p=.835	p=.473	p=.833	p=.637	p=.898	p=.839	p=.051	p=.128	p=.843	p=.929	p=.294	p=.597	p=.394	p= ---	p=.703	p=.912	p=.658	p=.796	p=.688	p=.774	p=.971	p=.714	p=.963	p=.530	p=.571	p=.106	p=.041	p=.144	p=.117	p=.447	p=.942	p=.889	p= ---	p=.652	p=.134	p=.844	p=.136	p=.403
Dickeya	-.8152	-.0815	-.8142	-.6049	-.1561	.7494	-.6879	.1653	-.4911	-.1073	-.2779	-.3795	-.0233	--	-.9919	-.8686	-.7932	-.2970	-.7217	-.4993	-.6631	-.7929	-.2086	-.4391	-.3123	.2438	-.0728	.6114	.2760	-.9253	-.0557	-.7649	-.2766	1.0000	.2524	.3166	.5273	-.5501
	N=5	N=5	N=5	N=5	N=5	N=5	N=5	N=5	N=5	N=5	N=5	N=5	N=5	N=5	N=5	N=5	N=5	N=5	N=5	N=5	N=5	N=5	N=5	N=5	N=5	N=5	N=5	N=5	N=5	N=5	N=5	N=5	N=5	N=5	N=5	N=5	N=5	N=5
	p=.093	p=.896	p=.093	p=.280	p=.802	p=.145	p=.199	p=.791	p=.401	p=.864	p=.651	p=.529	p=.970	p= ---	p=.001	p=.056	p=.109	p=.627	p=.169	p=.392	p=.222	p=.110	p=.736	p=.459	p=.609	p=.693	p=.907	p=.273	p=.653	p=.024	p=.929	p=.132	p=.652	p= ---	p=.682	p=.604	p=.361	p=.337
Fusobacterium	.1510	-.7801	.1441	.2561	-.6104	-.0747	-.7477	-.2530	-.4224	-.3686	-.7948	.1878	-.4622	--	-.1666	-.2077	-.3621	-.0549	.0510	-.1238	.1199	-.4597	-.3739	-.6688	.0338	-.5131	.7467	.5934	-.5606	-.4692	-.4652	-.4325	-.7620	.2524	1.0000	.7158	.5302	-.3541
	N=5	N=5	N=5	N=5	N=5	N=5	N=5	N=5	N=5	N=5	N=5	N=5	N=5	N=5	N=5	N=5	N=5	N=5	N=5	N=5	N=5	N=5	N=5	N=5	N=5	N=5	N=5	N=5	N=5	N=5	N=5	N=5	N=5	N=5	N=5	N=5	N=5	N=5
	p=.808	p=.120	p=.817	p=.678	p=.274	p=.905	p=.146	p=.681	p=.479	p=.542	p=.108	p=.762	p=.433	p= ---	p=.789	p=.737	p=.549	p=.930	p=.935	p=.843	p=.848	p=.436	p=.535	p=.217	p=.957	p=.377	p=.147	p=.291	p=.326	p=.425	p=.430	p=.467	p=.134	p=.682	p= ---	p=.174	p=.358	p=.559
Nocardia	-.0753	-.6576	-.0864	-.0213	-.7991	-.1141	-.3388	.4937	-.5402	-.5558	-.5500	-.0864	-.0799	--	-.2403	-.4015	-.3816	.1017	.1142	-.4261	.1000	-.5814	-.5594	-.6251	-.3213	.1227	.1050	.1758	.1068	-.4579	-.5793	-.6909	-.1224	.3166	.7158	1.0000	.0493	-.0653
	N=5	N=5	N=5	N=5	N=5	N=5	N=5	N=5	N=5	N=5	N=5	N=5	N=5	N=5	N=5	N=5	N=5	N=5	N=5	N=5	N=5	N=5	N=5	N=5	N=5	N=5	N=5	N=5	N=5	N=5	N=5	N=5	N=5	N=5	N=5	N=5	N=5	N=5
	p=.904	p=.228	p=.890	p=.973	p=.105	p=.855	p=.577	p=.398	p=.347	p=.331	p=.337	p=.890	p=.898	p= ---	p=.697	p=.503	p=.526	p=.871	p=.855	p=.474	p=.873	p=.304	p=.327	p=.259	p=.598	p=.844	p=.867	p=.777	p=.864	p=.438	p=.306	p=.196	p=.844	p=.604	p=.174	p= ---	p=.937	p=.917
Peptoniphilus	-.4408	-.5540	-.4408	-.3736	-.3095	.6904	-.7603	-.5634	-.6065	-.3607	-.7684	-.3568	-.7934	--	-.4579	-.5614	-.7522	-.7414	-.1493	-.4117	-.6445	-.6412	-.4178	-.7033	-.2728	-.2697	.7089	.9897	-.6214	-.4436	-.3957	-.4722	-.7597	.5273	.5302	.0493	1.0000	-.9368
	N=5	N=5	N=5	N=5	N=5	N=5	N=5	N=5	N=5	N=5	N=5	N=5	N=5	N=5	N=5	N=5	N=5	N=5	N=5	N=5	N=5	N=5	N=5	N=5	N=5	N=5	N=5	N=5	N=5	N=5	N=5	N=5	N=5	N=5	N=5	N=5	N=5	N=5
	p=.457	p=.333	p=.458	p=.536	p=.612	p=.197	p=.136	p=.323	p=.278	p=.551	p=.129	p=.555	p=.109	p= ---	p=.438	p=.325	p=.142	p=.152	p=.811	p=.491	p=.240	p=.244	p=.484	p=.185	p=.657	p=.661	p=.180	p=.001	p=.263	p=.454	p=.510	p=.422	p=.136	p=.361	p=.358	p=.937	p= ---	p=.019
Zymomonas	.6465	.5774	.6483	.6485	.4404	-.8366	.5558	.3185	.7888	.5696	.7639	.6606	.8252	--	.4712	.7263	.8795	.9120	.0228	.6776	.8366	.7675	.6288	.7900	.5789	-.0690	-.4953	-.9340	.4282	.3533	.5660	.6214	.4896	-.5501	-.3541	-.0653	-.9368	1.0000
	N=5	N=5	N=5	N=5	N=5	N=5	N=5	N=5	N=5	N=5	N=5	N=5	N=5	N=5	N=5	N=5	N=5	N=5	N=5	N=5	N=5	N=5	N=5	N=5	N=5	N=5	N=5	N=5	N=5	N=5	N=5	N=5	N=5	N=5	N=5	N=5	N=5	N=5
	p=.238	p=.308	p=.237	p=.237	p=.458	p=.077	p=.331	p=.601	p=.113	p=.316	p=.133	p=.225	p=.085	p= ---	p=.423	p=.165	p=.049	p=.031	p=.971	p=.209	p=.077	p=.130	p=.256	p=.112	p=.306	p=.912	p=.396	p=.020	p=.472	p=.560	p=.320	p=.263	p=.403	p=.337	p=.559	p=.917	p=.019	p= ---
